# Supplementary material for: Unraveling the Genetic Threads of History: mtDNA HVS-I Analysis Reveals the Ancient Past of the Aburra Valley
Source: Genes (Basel). 2023 Nov 2;14(11):2036. doi: 10.3390/genes14112036 (PMC10670959; doi:10.3390/genes14112036)
Supplement: Supplementary file 1 [file genes-14-02036-s001.zip]

Archive with 1 entries (1 files):
- Table S1 Genetic Distance Matrix Using Frequency Data from Seven Prehispanic Populations.xlsx
