# Supplementary material for: Unraveling the Genetic Threads of History: mtDNA HVS-I Analysis Reveals the Ancient Past of the Aburra Valley
Source: Genes (Basel). 2023 Nov 2;14(11):2036. doi: 10.3390/genes14112036 (PMC10670959; doi:10.3390/genes14112036)
Supplement: Supplementary file 1 [file genes-14-02036-s001.zip › Table S1 Genetic Distance Matrix Using Frequency Data from Seven Prehispanic Populations.xlsx]

## Sheet: Hoja1
	Table S1: Genetic Distance Matrix Using Frequency Data from Seven Prehispanic Populations, Including the Investigated Aburraes Population, Two Contemporary Populations, the External Reference Group Somalia, and Current Colombian Population.
	This table presents genetic distances (Fst distances, differentiating between Prehispanic (AP) and Current (CP) populations. The values in the matrix represent the genetic dissimilarity between populations based on frequency data. Lower values indicate closer genetic similarity, while higher values signify greater genetic divergence. This matrix provides insights into the genetic relationships am…
		Aburraes	AP_Arctic. Subarctic	AP_Northwestern_United_States	AP_Great_Basin. Southwestern_United_States	AP_Northeastern_United_States	AP_Mesoamerica	AP_Caribbean	CP_Colombia	AP_South_America	CP_Somalie
	Aburraes	0	0.157	0.133	0.234	0.028	-0.061	0.362	0.039	0.133	0.295
	AP_Arctic. Subarctic	0.157	0	0.209	0.308	0.207	0.194	0.413	0.195	0.206	0.376
	AP_Northwestern_United_States	0.133	0.209	0	0.024	0.118	0.204	0.329	0.024	0.022	0.274
	AP_Great_Basin. Southwestern_United_States	0.234	0.308	0.024	0	0.147	0.29	0.295	0.098	0.021	0.316
	AP_Northeastern_United_States	0.028	0.207	0.118	0.147	0	0.083	0.14	0.093	0.071	0.263
	AP_Mesoamerica	-0.061	0.194	0.204	0.29	0.083	0	0.383	0.102	0.191	0.346
	AP_Caribbean	0.362	0.413	0.329	0.295	0.14	0.383	0	0.36	0.189	0.38
	CP_Colombia	0.039	0.195	0.024	0.098	0.093	0.102	0.36	0	0.066	0.295
	AP_South_America	0.133	0.206	0.022	0.021	0.071	0.191	0.189	0.066	0	0.268
	CP_Somalie	0.295	0.376	0.274	0.316	0.263	0.346	0.38	0.295	0.268	0
